# Supplementary material for: Bismuth-photocatalysed Heck-type coupling with alkyl and aryl electrophiles
Source: Nat Catal. 2025 Oct 31;8(11):1232–40. doi: 10.1038/s41929-025-01438-y (PMC12638247; doi:10.1038/s41929-025-01438-y)
Supplement: Supplementary file 2 — Cartesian coordinates of all DFT optimized structures reported in the manuscript (plain text format). [file 41929_2025_1438_MOESM2_ESM.txt]

Supplementary Data 1. Cartesian coordinates of DFT optimized structures
Bi-3
Bi      17.104332000      9.029860000     -0.961162000
N       18.510157000      8.274450000     -2.862252000
N       15.079677000      8.328934000      0.405260000
C       16.323764000      7.081801000     -1.712750000
C       16.965735000      6.467256000     -2.789211000
C       16.478236000      5.242179000     -3.277105000
H       16.971153000      4.752272000     -4.119088000
C       15.359057000      4.653751000     -2.681634000
C       14.721167000      5.274642000     -1.603639000
H       13.846812000      4.808849000     -1.144576000
C       15.206869000      6.499644000     -1.113637000
C       18.123162000      7.151748000     -3.353088000
H       18.646190000      6.685103000     -4.199641000
C       14.592211000      7.210009000      0.006226000
H       13.712764000      6.759823000      0.485184000
H       14.980940000      3.704817000     -3.060131000
C       19.675558000      9.015727000     -3.407420000
C       14.536216000      9.122617000      1.521489000
C       13.313499000      8.482239000      2.185589000
H       12.479434000      8.369054000      1.478835000
H       13.553288000      7.498249000      2.612412000
H       12.969410000      9.125091000      3.005457000
C       15.676801000      9.270728000      2.543044000
H       15.989210000      8.291713000      2.927731000
H       16.558200000      9.741901000      2.087325000
H       15.347052000      9.896978000      3.382489000
C       14.164399000     10.495854000      0.936898000
H       13.803599000     11.156994000      1.735967000
H       15.032748000     10.971896000      0.461826000
H       13.383695000     10.399953000      0.171723000
C       20.927511000      8.129611000     -3.315764000
H       20.834528000      7.235826000     -3.947257000
H       21.808408000      8.690962000     -3.654307000
H       21.087508000      7.809340000     -2.277670000
C       19.363998000      9.424639000     -4.855811000
H       20.178547000     10.044071000     -5.254185000
H       19.257140000      8.544739000     -5.504834000
H       18.428366000      9.998469000     -4.892363000
C       19.859003000     10.265946000     -2.540683000
H       20.716256000     10.853766000     -2.893027000
H       18.966530000     10.906752000     -2.594209000
H       20.046950000      9.985268000     -1.494098000
I      15.383402000     10.294129000     -3.122386000
I      19.029929000      7.378846000      0.710543000

Bi(II)-I
Bi      17.186827000      8.898273000     -0.931644000
N       18.450183000      8.566486000     -2.986537000
N       15.118071000      8.143714000      0.321692000
C       16.178506000      7.349258000     -2.084930000
C       16.700199000      7.002538000     -3.349678000
C       16.020719000      6.050611000     -4.131279000
H       16.413824000      5.772496000     -5.111608000
C       14.838863000      5.470416000     -3.661614000
C       14.310565000      5.838206000     -2.415654000
H       13.375592000      5.394438000     -2.066769000
C       14.974308000      6.785510000     -1.622140000
C       17.895064000      7.685862000     -3.778193000
H       18.308088000      7.471135000     -4.771313000
C       14.461770000      7.244680000     -0.345401000
H       13.520273000      6.821068000      0.024204000
H       14.315885000      4.737228000     -4.274878000
C       19.612965000      9.370238000     -3.439066000
C       14.648561000      8.698932000      1.606194000
C       13.469948000      7.928413000      2.215478000
H       12.570725000      7.991060000      1.587525000
H       13.717726000      6.869057000      2.372642000
H       13.220116000      8.365198000      3.190843000
C       15.845961000      8.655036000      2.570304000
H       16.175826000      7.620663000      2.736420000
H       16.692674000      9.225245000      2.163705000
H       15.573505000      9.096415000      3.538442000
C       14.240274000     10.158988000      1.344759000
H       13.947769000     10.643345000      2.286657000
H       15.064609000     10.728798000      0.896767000
H       13.395317000     10.205231000      0.645597000
C       20.770899000      8.443632000     -3.843011000
H       20.501930000      7.807584000     -4.696898000
H       21.647148000      9.039255000     -4.132384000
H       21.053707000      7.792784000     -3.004358000
C       19.173761000     10.257295000     -4.617195000
H       19.999443000     10.912033000     -4.927858000
H       18.875545000      9.648431000     -5.481475000
H       18.319040000     10.879404000     -4.319741000
C       20.047057000     10.259590000     -2.268894000
H       20.911878000     10.872452000     -2.555069000
H       19.234027000     10.941703000     -1.980257000
H       20.334627000      9.651660000     -1.398814000
I      15.886940000     11.380412000     -2.183953000
 
Bi(I)
Bi      17.129632000      8.945362000     -0.951492000
N       18.307924000      8.742141000     -3.125729000
N       15.129925000      8.182098000      0.309394000
C       16.004814000      7.607912000     -2.208635000
C       16.462177000      7.312524000     -3.517352000
C       15.720839000      6.437554000     -4.327498000
H       16.070861000      6.207490000     -5.336813000
C       14.538375000      5.859826000     -3.849920000
C       14.083029000      6.150344000     -2.558279000
H       13.159128000      5.696390000     -2.191585000
C       14.806527000      7.021978000     -1.728792000
C       17.685066000      7.941702000     -3.946349000
H       18.064493000      7.733219000     -4.953049000
C       14.394616000      7.363433000     -0.391257000
H       13.472104000      6.927011000      0.008122000
H       13.970264000      5.181637000     -4.486031000
C       19.567195000      9.428010000     -3.477140000
C       14.783617000      8.588838000      1.685663000
C       13.493072000      7.951224000      2.217297000
H       12.620815000      8.231398000      1.610413000
H       13.563618000      6.854887000      2.245424000
H       13.312966000      8.300839000      3.242165000
C       15.963866000      8.183461000      2.586458000
H       16.103259000      7.094374000      2.570961000
H       16.895323000      8.647877000      2.236153000
H       15.783022000      8.501291000      3.622843000
C       14.634086000     10.120616000      1.678847000
H       14.423056000     10.491003000      2.691844000
H       15.555210000     10.596883000      1.317407000
H       13.814006000     10.424314000      1.014720000
C       20.633708000      8.955769000     -2.472857000
H       20.798843000      7.874302000     -2.567278000
H       21.585721000      9.475087000     -2.650751000
H       20.310496000      9.158587000     -1.443152000
C       20.049692000      9.147411000     -4.906255000
H       20.981949000      9.697301000     -5.090174000
H       20.256544000      8.079548000     -5.063104000
H       19.313945000      9.475146000     -5.653893000
C       19.320836000     10.937476000     -3.305988000
H       20.240253000     11.503677000     -3.510925000
H       18.535555000     11.279538000     -3.993042000
H       18.993949000     11.162535000     -2.281942000
 
PhCHCH3 radical
C       10.563373000      8.240696000    -18.457140000
C        9.652490000      7.479264000    -17.711326000
C       11.680695000      8.800535000    -17.817505000
H        8.783061000      7.041332000    -18.203544000
H       12.393967000      9.393720000    -18.391113000
C        9.845467000      7.275965000    -16.351701000
C       11.883409000      8.604231000    -16.460654000
H        9.126992000      6.680294000    -15.788671000
H       12.753566000      9.041581000    -15.967586000
C       10.971791000      7.834710000    -15.677903000
H       10.405488000      8.396305000    -19.524152000
C       11.196877000      7.648421000    -14.295239000
H       12.088660000      8.109644000    -13.866887000
C       10.304822000      6.862283000    -13.395013000
H       10.254227000      5.798995000    -13.690049000
H        9.265800000      7.233794000    -13.416482000
H       10.650351000      6.899402000    -12.355281000
PhCHICH3
C       10.649880000      8.121270000    -18.451096000
C        9.605350000      7.514728000    -17.746019000
C       11.721446000      8.682113000    -17.752939000
H        8.763556000      7.079945000    -18.285498000
H       12.539148000      9.158208000    -18.294488000
C        9.632845000      7.467436000    -16.353678000
C       11.746346000      8.635569000    -16.358655000
H        8.804508000      7.009893000    -15.812487000
H       12.580296000      9.079882000    -15.812289000
C       10.706611000      8.024962000    -15.641862000
H       10.625736000      8.158493000    -19.540299000
C       10.776079000      7.969888000    -14.151014000
H       11.760782000      8.300078000    -13.806121000
C       10.379182000      6.656119000    -13.503356000
H       11.036648000      5.858814000    -13.885151000
H        9.343181000      6.379605000    -13.733006000
H       10.484080000      6.706256000    -12.413564000
I       9.483475000      9.595528000    -13.302836000
nC4F9 radical
C        9.448341000      6.165600000    -10.206213000
F        8.321556000      5.595423000    -10.668492000
F        9.577924000      7.382346000    -10.772755000
F       10.502263000      5.409834000    -10.565048000
C        9.390606000      6.339658000     -8.648537000
F       10.497827000      7.033788000     -8.269955000
F        8.286796000      7.083259000     -8.359009000
C        9.328172000      5.020209000     -7.798028000
F       10.480661000      4.322723000     -8.005787000
F        8.265484000      4.280603000     -8.224412000
C        9.175188000      5.226490000     -6.296624000
F        7.998781000      5.688539000     -5.883942000
F       10.191695000      5.826114000     -5.683036000
nC4F9I
C        9.389915000      6.185305000    -10.223925000
F        8.172718000      5.771669000    -10.616933000
F        9.656173000      7.361893000    -10.823677000
F       10.308651000      5.282639000    -10.615798000
C        9.438116000      6.396313000     -8.666575000
F       10.602829000      7.028422000     -8.373314000
F        8.400650000      7.210947000     -8.338865000
C        9.360936000      5.068257000     -7.824006000
F       10.545029000      4.420518000     -7.966668000
F        8.364713000      4.288880000     -8.321489000
C        9.087175000      5.289538000     -6.297117000
F        7.848381000      5.792372000     -6.119449000
F        9.983986000      6.167434000     -5.796793000
I       9.243513000      3.387511000     -5.214683000
tBu radical
C       13.309199000      3.584193000    -10.464727000
C       13.804858000      2.246971000    -10.026325000
H       14.155742000      2.262585000     -8.983501000
H       13.028607000      1.472525000    -10.119341000
H       14.665037000      1.899920000    -10.638698000
C       14.043215000      4.805759000    -10.023160000
H       14.382361000      4.724058000     -8.979535000
H       14.954383000      4.987774000    -10.633007000
H       13.424339000      5.710819000    -10.116544000
C       12.425660000      3.667155000    -11.664171000
H       13.003535000      3.613523000    -12.612036000
H       11.703002000      2.838007000    -11.696763000
H       11.867756000      4.615064000    -11.696770000
 
tBuI
C       13.152036000      3.601603000    -10.294682000
I      11.537284000      3.759339000     -8.741977000
C       13.847094000      2.266339000    -10.067769000
H       14.298247000      2.209392000     -9.069775000
H       13.155248000      1.423780000    -10.186986000
H       14.652405000      2.157303000    -10.814270000
C       14.090108000      4.779958000    -10.072263000
H       14.548247000      4.750484000     -9.076278000
H       14.897037000      4.731370000    -10.823121000
H       13.571332000      5.738985000    -10.190155000
C       12.462882000      3.665957000    -11.650584000
H       13.231710000      3.595932000    -12.438944000
H       11.758364000      2.836558000    -11.786521000
H       11.921433000      4.610065000    -11.785675000
Cy radical
C        7.056677000      0.958291000    -13.940286000
C        7.376809000      2.257057000    -13.191674000
C        6.813838000      2.225996000    -11.755290000
C        7.178956000      0.969090000    -11.041393000
C        7.040931000     -0.332300000    -11.755632000
C        7.601555000     -0.263191000    -13.191463000
H        7.470436000      0.994966000    -14.959415000
H        5.962018000      0.860494000    -14.049473000
H        6.974384000      3.125993000    -13.733848000
H        8.470647000      2.385998000    -13.144599000
H        7.142125000      3.110454000    -11.189948000
H        5.706184000      2.308575000    -11.828323000
H        7.353721000      0.984443000     -9.965337000
H        7.519503000     -1.145223000    -11.190057000
H        5.965133000     -0.608696000    -11.828655000
H        7.360408000     -1.189650000    -13.734094000
H        8.700867000     -0.195723000    -13.143321000
CyI
C        7.132704000      0.965453000    -13.962999000
C        7.375590000      2.254834000    -13.171606000
C        6.702903000      2.198462000    -11.787407000
C        7.184423000      0.969590000    -11.029801000
C        6.927470000     -0.325216000    -11.786918000
C        7.598920000     -0.260978000    -13.171494000
H        7.646165000      1.010376000    -14.934846000
H        6.055092000      0.869748000    -14.179214000
H        6.999871000      3.128991000    -13.723668000
H        8.460747000      2.406474000    -13.043328000
H        6.914438000      3.111512000    -11.215018000
H        5.609542000      2.141081000    -11.910592000
I       6.222815000      0.884869000     -9.045407000
H        8.245819000      1.064127000    -10.766491000
H        7.298451000     -1.186329000    -11.215241000
H        5.841231000     -0.462452000    -11.909570000
H        7.383979000     -1.187558000    -13.724176000
H        8.693854000     -0.218716000    -13.043325000
